# Supplementary material for: Genome-Wide Identification, Expression Analysis, and Subcellular Localization of DET2 Gene Family in Populus yunnanensis
Source: Genes (Basel). 2024 Jan 23;15(2):148. doi: 10.3390/genes15020148 (PMC10888042; doi:10.3390/genes15020148)
Supplement: Supplementary file 1 [file genes-15-00148-s001.zip]

Archive with 1 entries (1 files):
- genes-2792049-supplementary.pdf
